# Supplementary material for: Genome-Wide Association Studies and QTL Mapping Reveal a New Locus Associated with Resistance to Bacterial Pustule Caused by Xanthomonas citri pv. glycines in Soybean
Source: Plants (Basel). 2024 Sep 5;13(17):2484. doi: 10.3390/plants13172484 (PMC11397087; doi:10.3390/plants13172484)
Supplement: Supplementary file 1 [file plants-13-02484-s001.zip]

Archive with 16 entries (16 files):
- Supplementary Figure S1.pdf
- Supplementary Figure S2.pdf
- Supplementary Figure S3.pdf
- Supplementary Figure S4.pdf
- Supplementary Figure S5.pdf
- Supplementary Figure S6.pdf
- Supplementary Table S10_QTL mapping.pdf
- Supplementary Table S1_Visual rating of bacterial blight.pdf
- Supplementary Table S2_List material and phenotyping.xlsx
- Supplementary Table S3_SNPs distribution on Chr.pdf
- Supplementary Table S4_Peak SNP distribution.xlsx
- Supplementary Table S5_Combined Haplotype.pdf
- Supplementary Table S6_Peak SNP SoySNP50K.xlsx
- Supplementary Table S7_Peak SNP BRS ancestral cultivars.xlsx
- Supplementary Table S8_SNPs in LD WGS.xlsx
- Supplementary Table S9_SNP effect.xlsx
