# Supplementary material for: Genome-Wide Association Studies and QTL Mapping Reveal a New Locus Associated with Resistance to Bacterial Pustule Caused by Xanthomonas citri pv. glycines in Soybean
Source: Plants (Basel). 2024 Sep 5;13(17):2484. doi: 10.3390/plants13172484 (PMC11397087; doi:10.3390/plants13172484)
Supplement: Supplementary file 1 [file plants-13-02484-s001.zip › Supplementary Table S2_List material and phenotyping.xlsx]

## Sheet: Phenotyping IBS 333 and 327
Supplementary Table S2. List of the materials used in this study and their respective qualitative and quantitative phenotyping results for IBS 333 and IBS 327 isolates. In quantitative phenotyping, two criteria were evaluated: % NLA (necrotic leaf area) and % YLA (yellowish leaf area). The cells highlighted in gray correspond to materials that were excluded from the analysis because of non-germin…
											212
					Quantitative phenotyping
Accession	Origin	Panel *	Qualitative phenotyping		%NLA	%YLA	%NLA	%YLA
			IBS 333	IBS 327	IBS 333		IBS 327
Accession	Origin	Panel *	IBS 333	IBS 327	IBS 333	i	IBS 327	i
BMX Força	Brazil	GWAS-GBS / 50K	2	1	3.7828	0.7071	0.01	0
BMX Potencia	Brazil	GWAS-GBS / 50K / LD-WGS	1	0	0.3642	0	0	0
BMX TurboRR	Brazil	GWAS-GBS / 50K / LD-WGS	1	2	0.7661	0	0.4	0.03
BR 16	Brazil	GWAS-GBS / 50K	4		10.9229	7.4994
BRS 133	Brazil	GWAS-GBS / 50K / LD-WGS	2	1	3.4332	1.3925	0.03	0
BRS 184	Brazil	GWAS-GBS / 50K	2	0	4.0315	0	0	0
BRS 185	Brazil	GWAS-GBS / 50K		2			0.29	0.56
BRS 206	Brazil	GWAS-GBS / 50K	1	1	2.2726	0	0.05	0
BRS 213	Brazil	GWAS-GBS / 50K	4	4	6.1821	5.3571	3.29	3.61
BRS 216	Brazil	GWAS-GBS / 50K		0			0	0
BRS 218 [Nina]	Brazil	GWAS-GBS / 50K	5	2	5.3868	8.4126	0.18	0
BRS 230	Brazil	GWAS-GBS / 50K		0			0	0
BRS 245RR	Brazil	GWAS-GBS / 50K	2	1	5.0629	0.6498	0.02	0
BRS 246RR	Brazil	GWAS-GBS / 50K		1			0.03	0
BRS 255RR	Brazil	GWAS-GBS / 50K / LD-WGS	4		8.2355	7.1683
BRS 256RR	Brazil	GWAS-GBS / 50K	1	1	4.1766	0	0.08	1.79
BRS 257	Brazil	GWAS-GBS / 50K	5	4	12.7139	11.7095	5.03	4.05
BRS 263 [Diferente]	Brazil	GWAS-GBS / 50K	1	0	3.7243	1.0408	0	0
BRS 267	Brazil	GWAS-GBS / 50K	5	3	21.6666	15.6072	2.18	1.21
BRS 268	Brazil	GWAS-GBS / 50K	2	2	8.6119	6.0376	0	0
BRS 278RR	Brazil	GWAS-GBS / 50K	4	1	10.3815	9.8056	0.15	0
BRS 282	Brazil	GWAS-GBS / 50K	4		8.0823	6.6936
BRS 284	Brazil	GWAS-GBS / 50K		0			0	0
BRS 285	Brazil	GWAS-GBS / 50K	2	3	0.951	0.9705	1.89	2.21
BRS 313 [Tieta]	Brazil	GWAS-GBS / 50K		1			0.03	0
BRS 314 [Gabriela]	Brazil	GWAS-GBS / 50K	4	4	12.1965	10.1058	3.14	1.9
BRS 316RR	Brazil	GWAS-GBS / 50K	1	3	1.4395	1.5735	2.59	2.27
BRS 317	Brazil	GWAS-GBS / 50K / LD-WGS	1	2	3.5488	18.9673	0.09	0
BRS 333RR	Brazil	GWAS-GBS / 50K	5	4	18.0045	11.999	4.72	5.52
BRS 359RR	Brazil	GWAS-GBS / 50K	1	2	2.9871	0	0.4	1.09
BRS 360RR	Brazil	GWAS-GBS / 50K / LD-WGS	1	4	2.5926	2.2944	2.91	3.1
BRS 361	Brazil	GWAS-GBS	1		2.6389	0.6632
BRS 8160RR	Brazil	GWAS-GBS / 50K / LD-WGS	1	2	1.4024	0.2609	0	0
BRS 8460RR	Brazil	GWAS-GBS / 50K	5	4	5.8772	10.4023	2.65	2.42
BRS Aurora	Brazil	GWAS-GBS / 50K	5	4	13.6877	12.0113	0.26	2.76
BRS Babaçu	Brazil	GWAS-GBS / 50K	4	3	6.4094	6.3231	2.64	1.53
BRS Baliza RR	Brazil	GWAS-GBS / 50K	1	4	3.5482	0	2.15	1.75
BRS Barreiras	Brazil	GWAS-GBS	5	4	9.0795	12.8642	9.01	8.09
BRS Candeia	Brazil	GWAS-GBS / 50K	4	3	12.5659	10.5274	2.75	3.38
BRS Charrua RR	Brazil	GWAS-GBS / 50K	2		4.4111	2.2503
BRS Corisco	Brazil	GWAS-GBS / 50K	5	4	20.1203	11.0243	6.36	6.46
BRS Estância RR	Brazil	GWAS-GBS / 50K	1	2	4.0998	0	0.05	1.17
BRS Favorita RR	Brazil	GWAS-GBS / 50K	1	0	0.9624	0	0	0
BRS Gisele RR	Brazil	GWAS-GBS / 50K	1	2	0.55	0	0.19	0
BRS Gralha	Brazil	GWAS-GBS / 50K	4	2	8.5796	10.1911	0.64	1.18
BRS Invernada	Brazil	GWAS-GBS / 50K / LD-WGS	2	0	6.3468	2.9957	0	0
BRS Jiripoca	Brazil	GWAS-GBS / 50K		1			0.58	0
BRS Sambaíba	Brazil	GWAS-GBS / 50K / LD-WGS	4	2	6.2509	6.258	0.28	0
BRS Taura RR	Brazil	GWAS-GBS / 50K	1	2	2.022	0	0.11	0.29
BRS Tertúlia RR	Brazil	GWAS-GBS / 50K	4	3	12.2001	10.8035	1.68	1.58
BRS Tianá	Brazil	GWAS-GBS / 50K	3		5.0885	2.1304
BRS Tracajá	Brazil	GWAS-GBS / 50K / LD-WGS	4	4	8.4679	6.638	4	1.71
BRSGO 7560	Brazil	GWAS-GBS / 50K	2		0.8834	0.9318
BRSGO 7960	Brazil	GWAS-GBS / 50K	1		1.0327	0
BRSGO 7963	Brazil	GWAS-GBS / 50K	1	0	5.6152	0.2284	0	0
BRSGO 8061	Brazil	GWAS-GBS / 50K	5	4	18.3078	13.0632	5.9	6.11
BRSGO 8360	Brazil	GWAS-GBS / 50K / LD-WGS	2	0	4.3597	1.0506	0	0
BRSGO 8660	Brazil	GWAS-GBS / 50K	1		1.1466	0
BRSGO Araçu	Brazil	GWAS-GBS / 50K	2	1	5.3819	2.0331	0.36	0
BRSGO Caiapônia	Brazil	GWAS-GBS / 50K	2	1	3.0919	2.607	0.03	0.05
BRSGO Chapadões	Brazil	GWAS-GBS / 50K / LD-WGS	1	0	2.171	0	0	0
BRSGO Edéia	Brazil	GWAS-GBS / 50K	5	4	8.835	8.6632	1.44	0.71
BRSGO Iara	Brazil	GWAS-GBS / 50K	4		18.2222	10.3809
BRSGO Ipameri	Brazil	GWAS-GBS / 50K		2			0.76	0.26
BRSGO Luziânia	Brazil	GWAS-GBS / 50K	2	0	3.1617	2.3185	0	0
BRSGO Mineiros RR	Brazil	GWAS-GBS / 50K / LD-WGS	2	0	0.4715	0.0878	0	0
BRSGO Raíssa	Brazil	GWAS-GBS / 50K	1	4	2.1707	0.0079	3.48	3.18
BRSMG 68 [Vencedora]	Brazil	GWAS-GBS / 50K / LD-WGS	2	2	2.0359	1.1962	0.87	0.92
BRSMG 740SRR	Brazil	GWAS-GBS / 50K	1	0	2.1997	0.3471	0	0
BRSMG 750SRR	Brazil	GWAS-GBS / 50K		2			0.32	0.26
BRSMG 752S	Brazil	GWAS-GBS / 50K / LD-WGS	2	0	3.8366	0	0	0
BRSMG 760SRR	Brazil	GWAS-GBS / 50K	1	1	2.3154	9.9937	0.06	0
BRSMG 800A	Brazil	GWAS-GBS / 50K	5	3	18.372	17.9585	3.34	2.05
BRSMG 810C	Brazil	GWAS-GBS / 50K / LD-WGS	2	3	0.6576	0.3899	3.6	2.02
BRSMG 811CRR	Brazil	GWAS-GBS / 50K	4		6.968	11.7077
BRSMG 850GRR	Brazil	GWAS-GBS / 50K		0			0	0
BRSMG Garantia	Brazil	GWAS-GBS / 50K	2	3	1.927	0.4611	0.46	0.1
BRSMG Renascença	Brazil	GWAS-GBS / 50K	2	2	4.2656	4.0517	0.64	1.92
BRSMT Pintado	Brazil	GWAS-GBS / 50K / LD-WGS	1	3	2.5324	0.0332	1.99	0.87
BRSMT Uirapuru	Brazil	GWAS-GBS / 50K / LD-WGS	5	2	8.3885	3.7075	1.02	2.69
CD201	Brazil	GWAS-GBS / 50K / LD-WGS	2	2	1.9662	0.5461	0.17	0.48
CD206	Brazil	GWAS-GBS / 50K / LD-WGS	2	0	1.62	0.604	0	0
CD208	Brazil	GWAS-GBS / 50K	1	1	1.9237	0.6402	0.09	0
CD214 RR	Brazil	GWAS-GBS / 50K	1	0	1.6054	0.3755	0	0
CD215	Brazil	GWAS-GBS / 50K / LD-WGS		4			3.51	3.51
CD216	Brazil	GWAS-GBS / 50K	2	2	5.528	1.1674	0.17	0.9
CD217	Brazil	GWAS-GBS / 50K	4	4	6.7192	6.0691	2.61	2.09
CD219 RR	Brazil	GWAS-GBS / 50K / LD-WGS	4	3	9.0751	15.3221	1.14	0.65
CD224	Brazil	GWAS-GBS / 50K	1	3	2.9962	0	0.88	0.77
CD226 RR	Brazil	GWAS-GBS / 50K	1	2	3.1581	0.2387	0.08	0
CD233 RR	Brazil	GWAS-GBS / 50K	5	3	3.5632	8.1383	1.67	1.22
CD240 RR	Brazil	GWAS-GBS / 50K	1	2	2.5296	0	0.02	0.04
CD243 RR	Brazil	GWAS-GBS / 50K	4	4	7.2133	5.4292	4.76	1.52
CD244 RR	Brazil	GWAS-GBS / 50K	5	4	12.2645	13.9263	2.75	2.07
Embrapa 1 - IAS 5	Brazil	GWAS-GBS / 50K		1			0.04	0.05
Embrapa 48	Brazil	GWAS-GBS / 50K / LD-WGS	1	0	1.3517	0	0	0
Embrapa 59	Brazil	GWAS-GBS / 50K	1	3	2.1553	0	1.46	3.42
Emgopa 301	Brazil	GWAS-GBS / 50K / LD-WGS	5	4	18.0241	15.24	3.39	2.01
Emgopa 304 (Campineira)	Brazil	GWAS-GBS / 50K	1	2	1.5343	0	0.3	0.2
FT Abryara	Brazil	GWAS-GBS / 50K		4			2.45	2.18
FT cristalina	Brazil	GWAS-GBS / 50K	4		6.8411	5.6948
FUNDACEP59 RR	Brazil	GWAS-GBS / 50K	5		7.3294	4.5217
IAC 100	Brazil	GWAS-GBS / 50K / LD-WGS	1	0	1.0718	0	0	0
IAC 8	Brazil	GWAS-GBS / 50K		0			0	0
IGRARA518 RR	Brazil	GWAS-GBS / 50K	1	1	1.7865	0.4303	0.37	2.69
IGRARA626 RR	Brazil	GWAS-GBS / 50K	2	1	1.6376	2.5005	0	0.23
M-SOY 6101	Brazil	GWAS-GBS / 50K	1		1.2039	0.2297
M-SOY 8001	Brazil	GWAS-GBS / 50K	1	0	3.8573	0.0095	0	0
M7211 RR	Brazil	GWAS-GBS / 50K	3		5.0504	3.6758
MG/BR 46 (Conquista)	Brazil	GWAS-GBS / 50K / LD-WGS	1	2	2.1797	1.6316	0.58	0.11
MG/BR 48 (Garimpo RCH)	Brazil	GWAS-GBS / 50K	2	0	2.8786	1.5103	0	0
NK412113 (Vmax)	Brazil	GWAS-GBS / 50K	3	3	12.1782	4.454	4.78	1.34
Paraná	Brazil	GWAS-GBS / 50K / LD-WGS	1	0	6.7365	0.3506	0	0
Santa Rosa	Brazil	GWAS-GBS / 50K / LD-WGS	5	3	17.2719	13.3734	3	0
Abura	Brazil	GWAS-GBS		4			7.03	5.46
TMG 7062	Brazil	GWAS-GBS / 50K		1			0.1	0
TMG 7161RR	Brazil	GWAS-GBS / 50K	1	1	2.7274	0	0	0
BRQ14-2155	Brazil	GWAS-GBS	1	1	3.7891	0	0.02	0
BR16-6162	Brazil	GWAS-GBS	4	1	3.9849	2.2272	0.35	0.1
BR15-7987	Brazil	GWAS-GBS	5		6.8841	8.0974
BRR14-0066	Brazil	GWAS-GBS	4		4.5248	3.0499
PFR170877	Brazil	GWAS-GBS	1	1	1.1243	0	0	0
BR14-3191	Brazil	GWAS-GBS		1			0.15	0
Bragg (PI 548660)	USA	GWAS-GBS	5	2	9.7861	7.5904	0.36	0.2
Dowling (PI 548663)	USA	GWAS-GBS	5	3	8.4652	15.9299	1.26	0.23
Willians 82 (PI 518671)	USA	GWAS-GBS / 50K	1	0	2.7366	0	0	0
CNS (PI 548445)	USA	GWAS-GBS / LD-WGS / BP source	1	0	3.9329	0	0	0
Braxton (PI 548659)	USA	GWAS-GBS / 50K / BP source	1		5.2122	0
Forrest (PI 548655)	USA	GWAS-GBS	1		3.2377	0
Perrin (PI 536637)	USA	GWAS-GBS / BP source	5	4	13.4379	11.5265	4.01	3.53
Elton (PI 438492)	USA	GWAS-GBS		1			0	0
PI 547878	USA	GWAS-GBS	1	2	2.4452	0.0388	0	0
PI 547879	USA	GWAS-GBS	1		3.2769	2.4842
PI 547874	USA	GWAS-GBS		2			0	0.23
PI 547875	USA	GWAS-GBS	1	1	2.1616	0	0	0
PI 208204	USA	GWAS-GBS	5	5	13.8657	10.2701	5.64	8.28
PI 548529	USA	GWAS-GBS	4		15.967	6.1757
Peking (PI 548402 S)	Asia	GWAS-GBS / BP source	4	2	11.0018	8.6709	0.34	0.12
TK-5	Asia	GWAS-GBS / 50K	3	4	11.5891	9.4546	7.76	4.32
PI 96188	Asia	GWAS-GBS	5		11.4878	10.2801
PI 97100	Asia	GWAS-GBS	4	4	5.3695	5.6866	2.98	2.11
PI 054610	Asia	GWAS-GBS		2			0.38	0
PI 091178	Asia	GWAS-GBS	4	4	15.3681	4.1901	4.58	2
PI 096118	Asia	GWAS-GBS		1			0	0
PI 096280	Asia	GWAS-GBS	3		2.7729	1.4903
PI 171451	Asia	GWAS-GBS		4			8.1	6.13
PI 171652	Asia	GWAS-GBS	5	3	12.1254	16.1834	2.43	1.74
PI 196170	Asia	GWAS-GBS	5	3	11.3066	9.079	1.04	0.72
PI 200487	Asia	GWAS-GBS	1	0	3.5051	1.1052	0	0
PI 200492	Asia	GWAS-GBS	2	1	4.889	7.1982	0.02	0
PI 200516	Asia	GWAS-GBS	1		0.6028	0
PI 200519	Asia	GWAS-GBS	4	4	13.5365	10.787	4.43	3.87
PI 200525	Asia	GWAS-GBS	3	4	0.0648	6.3919	2.29	2.88
PI 200538	Asia	GWAS-GBS	3	3	10.7226	7.7884	0.38	0.73
PI 200551	Asia	GWAS-GBS	3	4	6.8205	5.5068	1.91	2.77
PI 205911	Asia	GWAS-GBS	5	3	8.088	11.1371	1.9	1.5
PI 229325	Asia	GWAS-GBS	1		3.3668	0
PI 230970	Asia	GWAS-GBS	3	4	8.4303	7.222	3.57	2.08
PI 239235	Asia	GWAS-GBS	4	4	6.2016	4.1044	7.66	1.05
PI 248515	Asia	GWAS-GBS	5	3	8.9018	10.4283	3.12	4.37
PI 253654	Asia	GWAS-GBS	1	1	0.8006	0	0.11	0
PI 253663	Asia	GWAS-GBS	4	4	16.7157	7.2715	4.96	3.31
PI 304218	Asia	GWAS-GBS	3	4	1.7767	0	5.95	0.88
PI 323552	Asia	GWAS-GBS	5	4	14.8009	10.1662	4.49	4.14
PI 368038	Asia	GWAS-GBS	5	4	21.5295	17.518	6.79	4.62
PI 368039	Asia	GWAS-GBS	5	4	18.5097	17.5282	6.15	3.77
PI 371611	Asia	GWAS-GBS		2			0.18	0.71
PI 416937	Asia	GWAS-GBS	5	4	20.5323	17.8447	2.19	3.03
PI 423958	Asia	GWAS-GBS	5	4	12.6752	7.023	3.63	5.37
PI 424557	Asia	GWAS-GBS	3		5.361	4.1553
PI 424574	Asia	GWAS-GBS	4	4	7.0689	5.7872	3.46	1.29
PI 430596	Asia	GWAS-GBS	3	0	6.9995	4.4774	0	0
PI 437160	Asia	GWAS-GBS	1		5.4463	3.5663
PI 437341	Asia	GWAS-GBS	1	0	1.5119	0	0	0
PI 437350	Asia	GWAS-GBS	1		1.1367	1.0394
PI 437353	Asia	GWAS-GBS	3	4	8.3052	5.7425	2.49	0.82
PI 437673	Asia	GWAS-GBS	1	0	2.4647	0.112	0	0
PI 437773	Asia	GWAS-GBS	5	4	6.1237	6.1397	2.56	11.08
PI 437909A	Asia	GWAS-GBS	1	0	3.5309	1.5598	0	0
PI 438187	Asia	GWAS-GBS	1	2	4.9965	0	0.08	0
PI 438190	Asia	GWAS-GBS	1	1	2.9831	0.1249	0.12	0
PI 438304B	Asia	GWAS-GBS	2	2	13.6244	4.7332	0.46	0
PI 442010	Asia	GWAS-GBS	5	4	7.9957	5.3293	6.63	4.11
PI 458298	Asia	GWAS-GBS	3	4	6.0681	1.3822	1.86	1.08
PI 458515	Asia	GWAS-GBS	4	4	6.1185	8.5056	3.42	0.78
PI 462312	Asia	GWAS-GBS	5	4	11.8634	6.2465	2.38	2.5
PI 467316	Asia	GWAS-GBS	2	3	3.512	0	1.98	1.29
PI 506848	Asia	GWAS-GBS	4	4	7.7803	5.3159	4.39	1.89
PI 506892	Asia	GWAS-GBS	2	2	1.9383	1.2738	0.17	0
PI 507158	Asia	GWAS-GBS	4	4	20.7352	15.6834	5.13	1.66
PI 507160	Asia	GWAS-GBS	4	4	7.5657	4.3588	4.85	2.62
PI 507259	Asia	GWAS-GBS	5	4	7.2533	4.383	3.64	3.19
PI 507384	Asia	GWAS-GBS	1	2	4.6386	0	0.82	0.12
PI 507449	Asia	GWAS-GBS	4	3	10.2294	6.4244	2.53	3.12
PI 507480	Asia	GWAS-GBS	1	0	4.2897	0	0	0
PI 507492	Asia	GWAS-GBS	3		4.3061	1.7489
PI 507602	Asia	GWAS-GBS		1			0.08	0
PI 507609	Asia	GWAS-GBS	1	2	6.338	0	0.11	0
PI 520733	Asia	GWAS-GBS	5	4	8.1036	6.3844	3.02	1.17
PI 532455B	Asia	GWAS-GBS	4	4	8.7868	7.3429	2.23	1.22
PI 548493	Asia	GWAS-GBS	3	4	6.0901	7.9597	5.56	2.83
PI 578432A	Asia	GWAS-GBS	3	4	2.5343	2.988	6.67	5.51
PI 578506	Asia	GWAS-GBS	1	2	3.5939	0	0.08	0.4
PI 587885	Asia	GWAS-GBS / LD-WGS	4	4	9.923	7.57	4	7.72
PI 587886	Asia	GWAS-GBS / LD-WGS	5		10.778	9.8602
PI 594775	Asia	GWAS-GBS	1	1	4.2473	0.2364	0.08	0
PI 157492	Asia	GWAS-GBS		0			0	0
PI 158765	Asia	GWAS-GBS		4			4.09	2.99
PI 171431	Asia	GWAS-GBS		0			0	0
PI 204338	Asia	GWAS-GBS
PI 204339	Asia	GWAS-GBS		4			3.1	2.43
PI 424597	Asia	GWAS-GBS		3			2.09	0.92
* This column corresponds to the type of in silico analysis performed with each accession. GWAS-GBS: corresponds to the accessions used for GWAS using GBS data; 50k: corresponds to the accessions used for GWAS using the data from the SoySNP50k chip; LD-WGS: corresponds to the accessions used in the analysis of SNPs in LD with peak SNPs identified in GWAS with GBS data; BP source: corresponds to t…
