# Supplementary material for: Genome-Wide Association Studies and QTL Mapping Reveal a New Locus Associated with Resistance to Bacterial Pustule Caused by Xanthomonas citri pv. glycines in Soybean
Source: Plants (Basel). 2024 Sep 5;13(17):2484. doi: 10.3390/plants13172484 (PMC11397087; doi:10.3390/plants13172484)
Supplement: Supplementary file 1 [file plants-13-02484-s001.zip › Supplementary Table S4_Peak SNP distribution.xlsx]

## Sheet: SNP analysis
Supplementary Table S4. Information of the peak SNPs in the panel of 213 materials used for the GWAS and their phenotypic reactions to Xanthomonas citri for both isolates used (IBS 333 and IBS 327).
	Isolate		Chr06	Chr18
Material	IBS 333	IBS 327	Chr06:49886965	Chr18:1872252
CNS (PI 548445)	1	1	T	T
BMX Potencia	1	1	C	T
BMX Turbo	1	2	Y	K
Braxton (PI 548659)	1		T
BRQ14-2155	1	1	T	T
BRS 206	1	1	T	G
BRS 256RR	1	1	C	T
BRS 263 [Diferente]	1	1	C	T
BRS 316RR	1	3	Y	T
BRS 317	1	2	T	T
BRS 359RR	1	2	C	T
BRS 360RR	1	4	T	T
BRS 361	1		T
BRS 8160RR	1	2	Y	T
BRS Baliza RR	1	4	T	G
BRS Estância RR	1	2	T	T
BRS Favorita RR	1	1	T	T
BRS Gisele RR	1	2	C	T
BRS Taura RR	1	2	T	T
BRSGO 7960	1		C
BRSGO 7963	1	1	C	T
BRSGO 8660	1		C
BRSGO Chapadões	1	1	T	T
BRSGO Raíssa	1	4	T	K
BRSMG 740SRR	1	1	T	T
BRSMG 760SRR	1	1	T	T
BRSMT Pintado	1	3	T	T
CD208	1	1	T	G
CD214 RR	1	1	T	G
CD224	1	3	T	G
CD226 RR	1	2	T	G
CD240 RR	1	2	T	K
Embrapa 48	1	1	T	T
Embrapa 59	1	3	T	G
Emgopa 304 (Campineira)	1	2	T	T
Forrest (PI 548655)	1		T
IAC 100	1	1	C	T
IGRARA518 RR	1	1	T	T
M-SOY 6101	1		T
M-SOY 8001	1	1	T	T
MG/BR 46 (Conquista)	1	2	C	T
Paraná	1	1	C	T
PFR170877	1	1	Y	T
PI 157492	1	1	C	T
PI 171431	1	1	C	T
PI 200487	1	1	C	T
PI 200516	1		T
PI 229325	1		T
PI 253654	1	1	T	T
PI 437160	1		C
PI 437341	1	1	T	T
PI 437350	1		T
PI 437673	1	1	T	T
PI 437909A	1	1	T	T
PI 438187	1	2	T	T
PI 438190	1	1	C	T
PI 507384	1	2	C	T
PI 507480	1	1	T	T
PI 507609	1	2	T	G
PI 547875	1	1	T	T
PI 547878	1	2	T	T
PI 547879	1		T
PI 578506	1	2	T	T
PI 594775	1	1	Y	K
PI 96188	1	1	Y	T
TMG 7161RR	1	1	T	G
TMG 7363RR	1	4	T	K
Willians 82 (PI 518671)	1	1	T	T
BMX Força	2	1	T	T
BRS 133	2	1	T	G
BRS 184	2	1	T	G
BRS 245RR	2	1	T	G
BRS 268	2	2	T	T
BRS 285	2	3	T	G
BRS Charrua RR	2		C
BRS Invernada	2	1	T	T
BRSGO 7560	2		T
BRSGO 8360	2	1	T	T
BRSGO Araçu	2	1	T	T
BRSGO Caiapônia	2	1	T	T
BRSGO Luziânia	2	1	C	T
BRSGO Mineiros RR	2	1	T	T
BRSMG 68 [Vencedora]	2	2	T	G
BRSMG 752S	2	1	C	G
BRSMG 810C	2	3	C	G
BRSMG Garantia	2	3	T	G
BRSMG Renascença	2	2	T	T
CD201	2	2	T	G
CD206	2	1	Y	G
CD216	2	2	T	G
IGRARA626 RR	2	1	T	T
MG/BR 48 (Garimpo RCH)	2	1	T	T
PI 200492	2	1	C	T
PI 438304B	2	2	T	K
PI 467316	2	3	C	G
PI 506892	2	2	T	T
BRS Tianá	3		C
M7211 RR	3		T
NK412113 (Vmax)	3	3	T	T
PI 096280	3		C
PI 200525	3	4	C	K
PI 200538	3	3	C	G
PI 200551	3	4	C	T
PI 230970	3	4	C	T
PI 304218	3	4	C	G
PI 424557	3		C
PI 430596	3	1	C	T
PI 437353	3	4	C	G
PI 458298	3	4	C	G
PI 507492	3		C
PI 548493	3	4	C	G
PI 578432A	3	4	C	T
TK-5	3	4	C	G
PI 548402 S (Peking)	4	2	C	T
BR 16	4		C
BR16-6162	4	1	T	K
BRR14-0066	4		C
BRS 213	4	4	C	G
BRS 255RR	4		C
BRS 278RR	4	1	T	T
BRS 282	4		T
BRS 314 [Gabriela]	4	4	T	K
BRS Babaçu	4	3	C	G
BRS Candeia	4	3	C	T
BRS Gralha	4	2	C	T
BRS Sambaíba	4	2	C	G
BRS Tertúlia RR	4	3	C	G
BRS Tracajá	4	4	C	G
BRSGO Iara	4		C
BRSMG 811CRR	4		C
CD217	4	4	T	T
CD219 RR	4	3	C	G
CD243 RR	4	4	C	T
FT cristalina	4		Y
PI 091178	4	4	C	G
PI 200519	4	4	Y	G
PI 239235	4	4	C	K
PI 253663	4	4	C	T
PI 424574	4	4	C	G
PI 458515	4	4	C	G
PI 506848	4	4	C	G
PI 507158	4	4	C	G
PI 507160	4	4	Y	T
PI 507449	4	3	C	T
PI 532455B	4	4	C	G
PI 548529	4		C
PI 587885	4	4	C	T
PI 97100	4	4	T	T
Perrin (PI 536637)	5	4	C	G
BR15-7987	5		C
Bragg (PI 548660)	5	2	C	T
BRS 218 [Nina]	5	2	C	G
BRS 257	5	4	T	G
BRS 267	5	3	C	G
BRS 333RR	5	4	T	T
BRS 8460RR	5	4	C	T
BRS Aurora	5	4	C	G
BRS Barreiras	5	4	C	K
BRS Corisco	5	4	C	G
BRSGO 8061	5	4	C	G
BRSGO Edéia	5	4	C	G
BRSMG 800A	5	3	C	G
BRSMT Uirapuru	5	2	C	K
CD233 RR	5	3	C	G
CD244 RR	5	4	T	K
Dowling (PI 548663)	5	3	C	G
Emgopa 301	5	4	C	G
FUNDACEP59 RR	5		C
PI 096118	5		C
PI 158765	5	4	C	G
PI 171652	5	3	C	T
PI 196170	5	3	C	G
PI 204338	5		C
PI 204339	5	4	C	T
PI 205911	5	3	C	G
PI 208204	5	5	C	G
PI 248515	5	3	C	T
PI 323552	5	4	C	G
PI 368038	5	4	C	G
PI 368039	5	4	C	G
PI 416937	5	4	C	G
PI 423958	5	4	C	G
PI 424597	5	3	C	G
PI 437773	5	4	C	G
PI 442010	5	4	C	G
PI 462312	5	4	C	T
PI 507259	5	4	C	G
PI 520733	5	4	C	G
PI 587886	5		C
Santa Rosa	5	3	C	G
Elton (PI 438492)		1		T
BR14-3191		1		G
BRS 185		2		K
BRS 216		1		T
BRS 230		1		G
BRS 246RR		1		G
BRS 284		1		T
BRS 313 [Tieta]		1		T
BRS Jiripoca		1		K
BRSGO Ipameri		2		K
BRSMG 750SRR		2		T
BRSMG 850GRR		1		K
CD215		4		G
Embrapa 1 - IAS 5		1		T
FT Abryara		4		G
IAC 8		1		T
PI 054610		2		T
PI 171451		4		T
Abura		4		G
PI 371611		2		T
PI 507602		1		T
PI 547874		2		T
TMG 7062		1		T
