# Supplementary material for: Genome-Wide Association Studies and QTL Mapping Reveal a New Locus Associated with Resistance to Bacterial Pustule Caused by Xanthomonas citri pv. glycines in Soybean
Source: Plants (Basel). 2024 Sep 5;13(17):2484. doi: 10.3390/plants13172484 (PMC11397087; doi:10.3390/plants13172484)
Supplement: Supplementary file 1 [file plants-13-02484-s001.zip › Supplementary Table S6_Peak SNP SoySNP50K.xlsx]

## Sheet: SNP analysis_SoySNP50K
Supplementary Table S6. List of the 117 accessions genotyped with BeadChip SoySNP50K that were phenotyped with both isolates (IBS 333 and IBS 327) in the panel used in this study and their respective profile for peak SNP identified in the GWAS for this panel (Chr06:49870244). The cells highlighted in gray correspond to materials that were excluded from the analysis because of non-germination.
Accession	Origin	Qualitative phenotyping		SNP
		IBS 333	IBS 327	Chr06:49870244
Santa Rosa	Brazil	5	3	C
BRS Aurora	Brazil	5	4	C
BRS Gralha	Brazil	4	2	C
IAC 8	Brazil		1
BRS Babaçu	Brazil	4	3	C
BRSMT Uirapuru	Brazil	5	2	C
FT cristalina	Brazil	4		C
CD201	Brazil	2	2	A
Emgopa 301	Brazil	5	4	C
BRS 267	Brazil	5	3	C
BRS 263 [Diferente]	Brazil	1	1	A
BRS 268	Brazil	2	2	A
CD215	Brazil	4	4	C
CD216	Brazil	2	2	A
CD217	Brazil	4	4	C
BRSGO Araçu	Brazil	3	1	A
BRSGO Edéia	Brazil	5	4	C
BRSMG 810C	Brazil	2	3	A
BRS Tianá	Brazil	3		C
BRS 282	Brazil	4		A
BRS 284	Brazil		1
BRS 285	Brazil	2	3	A
BRSGO 7963	Brazil	1	1	A
BRSMG 752S	Brazil		1
BRS 213	Brazil	4	4	C
BRSGO Caiapônia	Brazil	2	1	A
BRS 317	Brazil	1	2	A
BRSGO 7560	Brazil	2		A
BRSGO 7960	Brazil	1		A
CD224	Brazil	1	3	A
BRSMG 800A	Brazil	5	3	C
BRSGO 8061	Brazil	5	4	C
BRS 314 [Gabriela]	Brazil	4	4	C
BRSGO Iara	Brazil	4		C
BRS 283	Brazil	2	1	A
BRS 257	Brazil	5	4	C
BRS Gisele RR	Brazil	1	2	A
BRSMG 750SRR	Brazil		2
CD214 RR	Brazil	1	1	A
CD219 RR	Brazil	4	3	C
BRS 245RR	Brazil	2	1	A
BRS 255RR	Brazil	4	3	C
BRS 230	Brazil		1
BRS 256RR	Brazil	1	1	A
BRS Favorita RR	Brazil	1	1	C
BRS 246RR	Brazil		1
BRS Baliza RR	Brazil	1	4	A
BRS Charrua RR	Brazil	2		A
BRS 278RR	Brazil	4	1	C
BRSMG 811CRR	Brazil	4		C
BRS Taura RR	Brazil	1	2	A
BRS 316RR	Brazil	1		A
Paraná	Brazil	1	1	A
BRS 8160RR	Brazil	1	2	A
BRS 8460RR	Brazil	5	4	C
BRSGO Mineiros RR	Brazil	2	1	A
BRSGO Luziânia	Brazil	2	1	A
BRS Tracajá	Brazil	4	4	C
CD226 RR	Brazil	1	2	A
CD233 RR	Brazil	5	3	C
BRSGO Ipameri	Brazil		2
CD240 RR	Brazil	1	2	A
BRSGO 8360	Brazil	2	1	C
CD243 RR	Brazil	4	4	C
CD244 RR	Brazil	5	4	C
BRSMG 760SRR	Brazil	1	1	A
CD206	Brazil	2	1	A
BRS 333RR	Brazil	5	4	C
BRS Estância RR	Brazil	1	2	A
BRS Tertúlia RR	Brazil	4	3	C
M7211 RR	Brazil	3	2	C
BRSMG 740SRR	Brazil	1	1	A
IGRARA626 RR	Brazil	2	1	A
IGRARA518 RR	Brazil	1	1	A
BRS 133	Brazil	2	1	A
BRS 359RR	Brazil	1		A
FUNDACEP59 RR	Brazil	5		C
TMG 7161 RR	Brazil	2	1	A
Embrapa 48	Brazil	1	1	A
Embrapa 59	Brazil	1	3	A
TK-5	Asia	3	4	M
MG/BR 48 (Garimpo RCH)	Brazil	3	1	A
BRS Invernada	Brazil	2	1	A
TMG 7062	Brazil	1	1	C
BRSMT Pintado	Brazil	1	2	A
MG/BR 46 (Conquista)	Brazil	1	2	A
BRS Sambaíba	Brazil	4	2	C
BRSGO Chapadões	Brazil	1	1	A
NK412113 (Vmax)	Brazil	3	3	A
BRSGO 8660	Brazil	1		A
BRS 313 [Tieta]	Brazil		1
BRS 184	Brazil	2	1	A
BRSMG 850GRR	Brazil		1
BMX Turbo	Brazil	1	2	A
BMX Potencia	Brazil	1	1	A
BMX Força	Brazil	2	1	A
BRS 185	Brazil		2
BRS 360RR	Brazil	1	4	A
BRS 216	Brazil		1
CD208	Brazil	1	1	A
M-SOY 6101	Brazil	1		A
Embrapa 1 - IAS 5	Brazil		1
FT Abryara	Brazil		4
IAC 100	Brazil	1	1	A
Emgopa 304 (Campineira)	Brazil	1	2	A
BR 16	Brazil	4		A
BRSMG 68 [Vencedora]	Brazil	2	2	A
BRSMG Garantia	Brazil	2	3	A
BRSMG Renascença	Brazil	3	2	A
BRS 218 [Nina]	Brazil	2	2	A
BRS Jiripoca	Brazil		1
BRS 206	Brazil	1	1	A
M-SOY 8001	Brazil	1	1	A
BRSGO Raíssa	Brazil	1	4	A
BRS Corisco	Brazil	5	4	C
BRS Candeia	Brazil	4	3	C
Williams 82 (PI 518671)	USA	1	1	A
