# Supplementary material for: Genome-Wide Association Studies and QTL Mapping Reveal a New Locus Associated with Resistance to Bacterial Pustule Caused by Xanthomonas citri pv. glycines in Soybean
Source: Plants (Basel). 2024 Sep 5;13(17):2484. doi: 10.3390/plants13172484 (PMC11397087; doi:10.3390/plants13172484)
Supplement: Supplementary file 1 [file plants-13-02484-s001.zip › Supplementary Table S7_Peak SNP BRS ancestral cultivars.xlsx]

## Sheet: Planilha1
Supplementary Table S7. Peak SNP analysis identified from SoySNP50K (Chr06:49870244 A/C) for Brazilian ancestral cultivars (highlighted in green) and resistance sources of BP, according to Narvel et al. (2001) (highlighted in blue) and their respective phenotypes. R=resistant; MR=moderately resistant; S=Susceptible; HS=highly susceptible;
Accession	Origin	Qualitative phenotyping	SNP
		IBS 333	Chr06:49870244
Williams 82 (PI 518671) *	USA	R	A
CNS (PI 548445)	USA	R	A
S-100	Asia	MR	A
Roanoke	USA	HS	C
Tokyo	Asia	MR	C
Peking (PI 548402 S)	Asia	S	C
Braxton (PI 548659)	USA	R	A
Perrin (PI 536637)	USA	HS	C
Jackson	USA	-	C
Ogden	USA	-	C
Dunfield	USA	-	A
Lincoln	USA	-	A
Haberlandt	Asia	-	A
Perry	USA	-	C
Ralsoy	USA	-	C
Improved Pelican	USA	-	C
FC 31745	Unknown	-	C
Bay	USA	-	C
Benning	USA	-	A
Brim	USA	-	C
Cobb	USA	-	C
Haskell	USA	-	A
Hutcheson	USA	-	C
Johnston	USA	-	C
Lloyd	USA	-	C
Thomas	USA	-	A
Toano	USA	-	C
*Resistant control; - phenotypic data not available
