# Supplementary material for: Genome-Wide Association Studies and QTL Mapping Reveal a New Locus Associated with Resistance to Bacterial Pustule Caused by Xanthomonas citri pv. glycines in Soybean
Source: Plants (Basel). 2024 Sep 5;13(17):2484. doi: 10.3390/plants13172484 (PMC11397087; doi:10.3390/plants13172484)
Supplement: Supplementary file 1 [file plants-13-02484-s001.zip › Supplementary Table S8_SNPs in LD WGS.xlsx]

## Sheet: Plink_Chr06
CHR_A	BP_A	SNP_A	CHR_B	BP_B	SNP_B	R2
6	49886965	Chr06:49886965	6	49853470	Chr06:49853470	0.969617
6	49886965	Chr06:49886965	6	49864321	Chr06:49864321	1
6	49886965	Chr06:49886965	6	49866631	Chr06:49866631	1
6	49886965	Chr06:49886965	6	49869419	Chr06:49869419	0.881481
6	49886965	Chr06:49886965	6	49869811	Chr06:49869811	0.881481
6	49886965	Chr06:49886965	6	49873365	Chr06:49873365	1
6	49886965	Chr06:49886965	6	49873889	Chr06:49873889	0.937255
6	49886965	Chr06:49886965	6	49874125	Chr06:49874125	0.969617
6	49886965	Chr06:49886965	6	49880636	Chr06:49880636	0.881481
6	49886965	Chr06:49886965	6	49880644	Chr06:49880644	0.881481
6	49886965	Chr06:49886965	6	49880821	Chr06:49880821	0.881481
6	49886965	Chr06:49886965	6	49886965	Chr06:49886965	1
6	49886965	Chr06:49886965	6	49895170	Chr06:49895170	1
6	49886965	Chr06:49886965	6	49932082	Chr06:49932082	1
6	49886965	Chr06:49886965	6	49936618	Chr06:49936618	1
6	49886965	Chr06:49886965	6	49938382	Chr06:49938382	0.969617
6	49886965	Chr06:49886965	6	49940432	Chr06:49940432	1
6	49886965	Chr06:49886965	6	49940513	Chr06:49940513	1
6	49886965	Chr06:49886965	6	49942646	Chr06:49942646	1
6	49886965	Chr06:49886965	6	49943794	Chr06:49943794	1
6	49886965	Chr06:49886965	6	49944003	Chr06:49944003	1
6	49886965	Chr06:49886965	6	49944523	Chr06:49944523	1
6	49886965	Chr06:49886965	6	49944640	Chr06:49944640	1
6	49886965	Chr06:49886965	6	49945265	Chr06:49945265	1
6	49886965	Chr06:49886965	6	49945330	Chr06:49945330	1
6	49886965	Chr06:49886965	6	49945448	Chr06:49945448	0.969617
6	49886965	Chr06:49886965	6	49946075	Chr06:49946075	0.969609
6	49886965	Chr06:49886965	6	49946289	Chr06:49946289	1
6	49886965	Chr06:49886965	6	49946640	Chr06:49946640	0.941176
6	49886965	Chr06:49886965	6	49946812	Chr06:49946812	1
6	49886965	Chr06:49886965	6	49947483	Chr06:49947483	0.969609
6	49886965	Chr06:49886965	6	49947658	Chr06:49947658	0.969609
6	49886965	Chr06:49886965	6	49947764	Chr06:49947764	1
6	49886965	Chr06:49886965	6	49947779	Chr06:49947779	1
6	49886965	Chr06:49886965	6	49947918	Chr06:49947918	1
6	49886965	Chr06:49886965	6	49948033	Chr06:49948033	1
6	49886965	Chr06:49886965	6	49948152	Chr06:49948152	0.941243
6	49886965	Chr06:49886965	6	49948627	Chr06:49948627	0.969609
6	49886965	Chr06:49886965	6	49950650	Chr06:49950650	1
6	49886965	Chr06:49886965	6	49953663	Chr06:49953663	1
6	49886965	Chr06:49886965	6	49954100	Chr06:49954100	0.829981
6	49886965	Chr06:49886965	6	49954294	Chr06:49954294	1
6	49886965	Chr06:49886965	6	49954304	Chr06:49954304	1
6	49886965	Chr06:49886965	6	49954543	Chr06:49954543	1
6	49886965	Chr06:49886965	6	49954705	Chr06:49954705	0.890853
6	49886965	Chr06:49886965	6	49954718	Chr06:49954718	0.85
6	49886965	Chr06:49886965	6	49954800	Chr06:49954800	0.833843
6	49886965	Chr06:49886965	6	49954876	Chr06:49954876	0.890853
6	49886965	Chr06:49886965	6	49954879	Chr06:49954879	0.890853
6	49886965	Chr06:49886965	6	49954931	Chr06:49954931	0.85
6	49886965	Chr06:49886965	6	49955108	Chr06:49955108	1
6	49886965	Chr06:49886965	6	49955237	Chr06:49955237	0.91495
6	49886965	Chr06:49886965	6	49955255	Chr06:49955255	0.878503
6	49886965	Chr06:49886965	6	49955262	Chr06:49955262	0.941243
6	49886965	Chr06:49886965	6	49955880	Chr06:49955880	0.890853
6	49886965	Chr06:49886965	6	49957792	Chr06:49957792	1
6	49886965	Chr06:49886965	6	49958094	Chr06:49958094	1
6	49886965	Chr06:49886965	6	49958236	Chr06:49958236	1
6	49886965	Chr06:49886965	6	49958254	Chr06:49958254	0.806501
6	49886965	Chr06:49886965	6	49958549	Chr06:49958549	1
6	49886965	Chr06:49886965	6	49959347	Chr06:49959347	1
6	49886965	Chr06:49886965	6	49959370	Chr06:49959370	1
6	49886965	Chr06:49886965	6	49960088	Chr06:49960088	0.969617
6	49886965	Chr06:49886965	6	49960216	Chr06:49960216	1
6	49886965	Chr06:49886965	6	49960235	Chr06:49960235	1
6	49886965	Chr06:49886965	6	49960253	Chr06:49960253	1
6	49886965	Chr06:49886965	6	49961671	Chr06:49961671	1
6	49886965	Chr06:49886965	6	49961722	Chr06:49961722	0.969617
6	49886965	Chr06:49886965	6	49961867	Chr06:49961867	1
6	49886965	Chr06:49886965	6	49961889	Chr06:49961889	1
6	49886965	Chr06:49886965	6	49961969	Chr06:49961969	1
6	49886965	Chr06:49886965	6	49962759	Chr06:49962759	1
6	49886965	Chr06:49886965	6	49962799	Chr06:49962799	1
6	49886965	Chr06:49886965	6	49962871	Chr06:49962871	0.941243
6	49886965	Chr06:49886965	6	49962875	Chr06:49962875	0.969617
6	49886965	Chr06:49886965	6	49966167	Chr06:49966167	1
6	49886965	Chr06:49886965	6	49967650	Chr06:49967650	0.941243
6	49886965	Chr06:49886965	6	49968670	Chr06:49968670	0.881481

## Sheet: Haplotype_Chr06_LD0.8
Supplementary Table S8. Haplotype from SNPs detected by GWAS in chromosome 6 and 18 based on WGS data from 28 Brazilian cultivars.			S06_49853470	S06_49864321	S06_49866631	S06_49869419	S06_49869811	S06_49873365	S06_49873889	S06_49874125	S06_49880636	S06_49880644	S06_49880821	S06_49886965	S06_49895170	S06_49932082	S06_49936618	S06_49938382	S06_49940432	S06_49940513	S06_49942646	S06_49943794	S06_49944003	S06_49944523	S06_49944640	S06_49945265	S06_49945330	S06_49945448	S06_49946075	S06_49946289	S06_49946640	S06_49946812	S06_49947483	S06_49947658	S06_49947764	S06_49947779	S06_49947918	S06_49948033	S06_49948152	S06_49948627	S06_49950650	S06_49953663	S06_49954100	S06_49954294	S06_49954304	S06_49954543	S06_49954705	S06_49954718	S06_49954800
Material	Phenotype		T/G	A/G	T/C	G/A	T/A	A/C	G/C	A/G	C/T	A/T	T/C	T/C	A/G	C/T	T/A	G/C	G/C	T/C	A/G	G/T	A/G	A/C	C/G	T/C	T/C	G/T	G/A	A/G	C/T	A/G	T/C	G/A	A/G	A/G	T/C	C/T	T/C	G/A	C/T	T/C	G/A	G/C	C/A	C/T	T/G	T/C	T/C
	IBS 333	IBS 327	49853470	49864321	49866631	49869419	49869811	49873365	49873889	49874125	49880636	49880644	49880821	49886965	49895170	49932082	49936618	49938382	49940432	49940513	49942646	49943794	49944003	49944523	49944640	49945265	49945330	49945448	49946075	49946289	49946640	49946812	49947483	49947658	49947764	49947779	49947918	49948033	49948152	49948627	49950650	49953663	49954100	49954294	49954304	49954543	49954705	49954718	49954800
Embrapa 48	1	1	G	G	C	A	A	C	C	G	T	T	C	C	G	T	A	C	C	C	G	T	G	C	G	C	C	T	A	G	C	G	C	A	G	G	C	T	C	A	T	C	G	C	A	T	K	Y	Y
MG/BR 46 (Conquista)	1	2	G	G	C	A	A	C	C	R	T	T	C	C	G	T	A	C	C	C	G	T	G	C	G	C	C	T	A	G	C	G	C	A	G	G	C	T	C	A	T	C	G	C	A	T	G	C	C
Paraná	1	1	G	G	C	A	A	C	C	G	T	T	C	C	G	T	A	C	C	C	G	T	G	C	G	C	C	T	A	G	C	G	C	A	G	G	C	T	C	A	T	C	G	C	A	T	G	C	C
BRSGO Chapadões	1	1	T	A	T	G	T	A	G	A	C	A	T	T	A	C	T	G	G	T	A	G	A	A	C	T	T	G	G	A	T	A	T	G	A	A	T	C	T	G	C	T	A	G	C	C	T	T	T
BMX Potencia	1	1	T	A	T	G	T	A	G	A	C	A	T	T	A	C	T	G	G	T	A	G	A	A	C	T	T	G	G	A	T	A	T	G	A	A	T	C	T	G	C	T	A	G	C	C	T	T	T
BMX Turbo	1	2	T	A	T	G	T	A	G	A	C	A	T	T	A	C	T	G	G	T	A	G	A	A	C	T	T	G	G	A	T	A	T	R	A	A	T	C	T	G	C	T	A	G	C	C	T	T	T
BRS 317	1	2	T	A	T	G	T	A	G	A	C	A	T	T	A	C	T	G	G	T	A	G	A	A	C	T	T	G	R	A	Y	A	T	G	A	A	T	C	T	G	C	T	R	G	C	C	T	T	T
BRS 8160RR	1	2	K	G	C	A	A	C	C	G	T	T	C	C	G	T	A	C	C	C	G	T	G	C	G	C	C	T	A	G	C	G	C	A	G	G	C	T	C	A	T	C	G	C	A	T	G	C	C
IAC 100	1	1	G	G	C	A	A	C	C	G	T	T	C	C	G	T	A	C	C	C	G	T	G	C	G	C	C	T	A	G	C	G	C	A	G	G	C	T	C	A	T	C	G	C	A	T	G	C	C
CNS (PI 548445)	1	1	T	A	T	G	T	A	G	A	C	A	T	T	A	C	T	G	G	T	A	G	A	A	C	T	T	G	G	A	T	A	T	G	A	A	T	C	T	G	C	T	A	G	C	C	T	T	T
CD201	2	2	T	A	T	G	T	A	G	A	C	A	T	T	A	C	T	G	G	T	A	G	A	A	C	T	T	G	G	A	T	A	T	G	A	A	T	C	T	G	C	T	A	G	C	C	T	T	T
BRSGO 8360	2	1	T	A	T	G	T	A	G	A	C	A	T	T	A	C	T	G	G	T	A	G	A	A	C	T	T	G	G	A	T	A	T	G	A	A	T	C	T	G	C	T	R	G	C	C	T	T	T
BRSGO Mineiros RR	2	1	T	A	T	G	T	A	G	A	C	A	T	T	A	C	T	G	G	T	A	G	A	A	C	T	T	G	G	A	Y	A	T	G	A	A	T	C	T	G	C	T	R	G	C	C	T	T	T
BRSMG 68 [Vencedora]	2	2	T	A	T	G	T	A	G	A	C	A	T	T	A	C	T	G	G	T	A	G	A	A	C	T	T	G	G	A	T	A	T	G	A	A	T	C	T	G	C	T	R	G	C	C	T	T	T
BRSMG 752S	2	1	T	A	T	G	T	A	G	A	C	A	T	T	A	C	T	G	G	T	A	G	A	A	C	T	T	G	G	A	T	A	T	G	A	A	T	C	T	G	C	T	R	G	C	C	T	T	T
BRS 133	2	1	T	A	T	G	T	A	G	A	C	A	T	T	A	C	T	G	G	T	A	G	A	A	C	T	T	G	G	A	T	A	Y	G	A	A	T	C	T	R	C	T	A	G	C	C	T	T	T
BRS Invernada	2	1	T	A	T	G	T	A	G	A	C	A	T	T	A	C	T	G	G	T	A	G	A	A	C	T	T	G	G	A	T	A	T	G	A	A	T	C	T	G	C	T	A	G	C	C	T	T	T
CD206	2	1	T	A	T	G	T	A	G	A	C	A	T	T	A	C	T	G	G	T	A	G	A	A	C	T	T	G	G	A	T	A	T	G	A	A	T	C	T	G	C	T	A	G	C	C	T	T	T
BRS 360RR	1	4	T	A	T	G	T	A	G	A	C	A	T	T	A	C	T	G	G	T	A	G	A	A	C	T	T	G	G	A	T	A	T	G	A	A	T	C	T	G	C	T	R	G	C	C	T	T	T
BRSMT Pintado	1	3	T	A	T	G	T	A	G	A	C	A	T	T	A	C	T	G	G	T	A	G	A	A	C	T	T	G	G	A	T	A	T	G	A	A	T	C	T	G	C	T	A	G	C	C	T	T	T
BRSMG 810C	2	3	T	A	T	G	T	A	S	A	C	A	T	T	A	C	T	G	G	T	A	G	A	A	C	T	T	G	G	A	T	A	T	G	A	A	T	C	T	G	C	T	A	G	C	C	T	T	T
BRS Sambaíba	4	2	G	G	C	A	A	C	C	G	T	T	C	C	G	T	A	C	C	C	G	T	G	C	G	C	C	T	A	G	C	G	C	A	G	G	C	T	C	A	T	C	G	C	A	T	K	Y	Y
BRSMT Uirapuru	5	2	G	G	C	A	A	C	C	G	T	T	C	C	G	T	A	C	C	C	G	T	G	C	G	C	C	T	A	G	C	G	C	A	G	G	C	T	C	A	T	C	G	C	A	T	K	Y	Y
BRS 255RR	4	3	G	G	C	A	A	C	C	G	T	T	C	C	G	T	A	S	C	C	G	T	G	C	G	C	C	T	A	G	C	G	C	A	G	G	C	T	Y	A	T	C	G	C	A	T	G	Y	Y
BRS Tracajá	4	4	G	G	C	A	A	C	C	G	T	T	C	C	G	T	A	C	C	C	G	T	G	C	G	C	C	T	A	G	C	G	C	A	G	G	C	T	C	A	T	C	G	C	A	T	K	Y	Y
CD215	4	4	G	G	C	A	A	C	C	G	T	T	C	C	G	T	A	C	C	C	G	T	G	C	G	C	C	T	A	G	C	G	C	A	G	G	C	T	C	A	T	C	G	C	A	T	G	Y	Y
CD219 RR	4	3	G	G	C	A	A	C	S	G	T	T	C	C	G	T	A	C	C	C	G	T	G	C	G	C	C	T	A	G	C	G	C	A	G	G	C	T	Y	A	T	C	G	C	A	T	G	C	Y
Santa Rosa	5	3	G	G	C	A	A	C	C	G	T	T	C	C	G	T	A	C	C	C	G	T	G	C	G	C	C	T	A	G	C	G	C	A	G	G	C	T	C	A	T	C	G	C	A	T	G	C	C
Emgopa 301	5	4	G	G	C	G	T	C	C	G	C	A	T	C	G	T	A	C	C	C	G	T	G	C	G	C	C	T	A	G	C	G	C	A	G	G	C	T	C	A	T	C	G	C	A	T	G	C	C
PI 587885	4	4	G	G	C	A	A	C	C	G	T	T	C	C	G	T	A	C	C	C	G	T	G	C	G	C	C	K	A	G	C	G	C	A	G	G	C	T	C	A	T	C	G	C	A	T	G	C	C
PI 587886	5	4	G	G	C	A	A	C	C	G	T	T	C	C	G	T	A	C	C	C	G	T	G	C	G	C	C	T	A	G	C	G	C	A	G	G	C	T	C	A	T	C	G	C	A	T	G	C	C
[truncated: 31 more columns]

## Sheet: Plink_Chr18
CHR_A	BP_A	SNP_A	CHR_B	BP_B	SNP_B	R2
18	1872252	Chr18:1872252	18	1772818	Chr18:1772818	0.969728
18	1872252	Chr18:1872252	18	1772867	Chr18:1772867	0.969728
18	1872252	Chr18:1872252	18	1772879	Chr18:1772879	0.969728
18	1872252	Chr18:1872252	18	1772955	Chr18:1772955	0.9375
18	1872252	Chr18:1872252	18	1774194	Chr18:1774194	0.969728
18	1872252	Chr18:1872252	18	1774610	Chr18:1774610	0.969728
18	1872252	Chr18:1872252	18	1789287	Chr18:1789287	0.915125
18	1872252	Chr18:1872252	18	1789479	Chr18:1789479	0.969728
18	1872252	Chr18:1872252	18	1790060	Chr18:1790060	0.969728
18	1872252	Chr18:1872252	18	1800676	Chr18:1800676	0.969728
18	1872252	Chr18:1872252	18	1806305	Chr18:1806305	0.969728
18	1872252	Chr18:1872252	18	1808442	Chr18:1808442	0.941423
18	1872252	Chr18:1872252	18	1815833	Chr18:1815833	0.882353
18	1872252	Chr18:1872252	18	1822062	Chr18:1822062	0.882353
18	1872252	Chr18:1872252	18	1822130	Chr18:1822130	0.882353
18	1872252	Chr18:1872252	18	1822541	Chr18:1822541	0.882353
18	1872252	Chr18:1872252	18	1822854	Chr18:1822854	0.882353
18	1872252	Chr18:1872252	18	1825466	Chr18:1825466	0.915125
18	1872252	Chr18:1872252	18	1825573	Chr18:1825573	0.941423
18	1872252	Chr18:1872252	18	1825581	Chr18:1825581	0.969728
18	1872252	Chr18:1872252	18	1825680	Chr18:1825680	0.969728
18	1872252	Chr18:1872252	18	1825846	Chr18:1825846	0.9375
18	1872252	Chr18:1872252	18	1825864	Chr18:1825864	0.9375
18	1872252	Chr18:1872252	18	1825922	Chr18:1825922	0.941423
18	1872252	Chr18:1872252	18	1825944	Chr18:1825944	0.969728
18	1872252	Chr18:1872252	18	1825968	Chr18:1825968	0.969728
18	1872252	Chr18:1872252	18	1826027	Chr18:1826027	0.969728
18	1872252	Chr18:1872252	18	1826574	Chr18:1826574	0.868892
18	1872252	Chr18:1872252	18	1826600	Chr18:1826600	0.822323
18	1872252	Chr18:1872252	18	1826657	Chr18:1826657	0.969728
18	1872252	Chr18:1872252	18	1826831	Chr18:1826831	0.915125
18	1872252	Chr18:1872252	18	1826932	Chr18:1826932	0.969728
18	1872252	Chr18:1872252	18	1827112	Chr18:1827112	0.941423
18	1872252	Chr18:1872252	18	1827175	Chr18:1827175	0.969728
18	1872252	Chr18:1872252	18	1827185	Chr18:1827185	0.969728
18	1872252	Chr18:1872252	18	1827239	Chr18:1827239	0.818182
18	1872252	Chr18:1872252	18	1827399	Chr18:1827399	0.969728
18	1872252	Chr18:1872252	18	1827407	Chr18:1827407	0.969728
18	1872252	Chr18:1872252	18	1827432	Chr18:1827432	0.969728
18	1872252	Chr18:1872252	18	1827507	Chr18:1827507	0.907228
18	1872252	Chr18:1872252	18	1829917	Chr18:1829917	0.969728
18	1872252	Chr18:1872252	18	1830088	Chr18:1830088	0.9375
18	1872252	Chr18:1872252	18	1835529	Chr18:1835529	0.969728
18	1872252	Chr18:1872252	18	1835755	Chr18:1835755	0.969728
18	1872252	Chr18:1872252	18	1835784	Chr18:1835784	0.969728
18	1872252	Chr18:1872252	18	1836180	Chr18:1836180	0.969728
18	1872252	Chr18:1872252	18	1837246	Chr18:1837246	1
18	1872252	Chr18:1872252	18	1837923	Chr18:1837923	0.969728
18	1872252	Chr18:1872252	18	1838146	Chr18:1838146	0.969728
18	1872252	Chr18:1872252	18	1838760	Chr18:1838760	0.969728
18	1872252	Chr18:1872252	18	1839236	Chr18:1839236	0.969728
18	1872252	Chr18:1872252	18	1840299	Chr18:1840299	0.969728
18	1872252	Chr18:1872252	18	1840836	Chr18:1840836	0.969728
18	1872252	Chr18:1872252	18	1840902	Chr18:1840902	0.969728
18	1872252	Chr18:1872252	18	1841693	Chr18:1841693	0.969728
18	1872252	Chr18:1872252	18	1842274	Chr18:1842274	0.969728
18	1872252	Chr18:1872252	18	1842281	Chr18:1842281	0.969728
18	1872252	Chr18:1872252	18	1843808	Chr18:1843808	0.890909
18	1872252	Chr18:1872252	18	1843813	Chr18:1843813	0.915125
18	1872252	Chr18:1872252	18	1844042	Chr18:1844042	0.969728
18	1872252	Chr18:1872252	18	1844815	Chr18:1844815	0.969728
18	1872252	Chr18:1872252	18	1844952	Chr18:1844952	0.969728
18	1872252	Chr18:1872252	18	1848547	Chr18:1848547	0.969728
18	1872252	Chr18:1872252	18	1849202	Chr18:1849202	0.969728
18	1872252	Chr18:1872252	18	1849611	Chr18:1849611	0.969728
18	1872252	Chr18:1872252	18	1858607	Chr18:1858607	0.941423
18	1872252	Chr18:1872252	18	1859174	Chr18:1859174	1
18	1872252	Chr18:1872252	18	1859758	Chr18:1859758	0.852632
18	1872252	Chr18:1872252	18	1860509	Chr18:1860509	1
18	1872252	Chr18:1872252	18	1860886	Chr18:1860886	1
18	1872252	Chr18:1872252	18	1861862	Chr18:1861862	0.969728
18	1872252	Chr18:1872252	18	1861881	Chr18:1861881	1
18	1872252	Chr18:1872252	18	1862140	Chr18:1862140	0.969728
18	1872252	Chr18:1872252	18	1862571	Chr18:1862571	1
18	1872252	Chr18:1872252	18	1863192	Chr18:1863192	0.969728
18	1872252	Chr18:1872252	18	1864110	Chr18:1864110	0.969728
18	1872252	Chr18:1872252	18	1864362	Chr18:1864362	1
18	1872252	Chr18:1872252	18	1864699	Chr18:1864699	1
18	1872252	Chr18:1872252	18	1866644	Chr18:1866644	1
18	1872252	Chr18:1872252	18	1867679	Chr18:1867679	1
18	1872252	Chr18:1872252	18	1868713	Chr18:1868713	1
18	1872252	Chr18:1872252	18	1869525	Chr18:1869525	1
18	1872252	Chr18:1872252	18	1870866	Chr18:1870866	0.849246
18	1872252	Chr18:1872252	18	1871083	Chr18:1871083	1
18	1872252	Chr18:1872252	18	1871103	Chr18:1871103	1
18	1872252	Chr18:1872252	18	1871133	Chr18:1871133	1
18	1872252	Chr18:1872252	18	1871166	Chr18:1871166	1
18	1872252	Chr18:1872252	18	1871235	Chr18:1871235	1
18	1872252	Chr18:1872252	18	1871256	Chr18:1871256	1
18	1872252	Chr18:1872252	18	1871439	Chr18:1871439	1
18	1872252	Chr18:1872252	18	1871726	Chr18:1871726	1
18	1872252	Chr18:1872252	18	1872252	Chr18:1872252	1
18	1872252	Chr18:1872252	18	1873230	Chr18:1873230	0.969728
18	1872252	Chr18:1872252	18	1873730	Chr18:1873730	1
18	1872252	Chr18:1872252	18	1873772	Chr18:1873772	1
18	1872252	Chr18:1872252	18	1874073	Chr18:1874073	1
18	1872252	Chr18:1872252	18	1877168	Chr18:1877168	0.969728
18	1872252	Chr18:1872252	18	1877462	Chr18:1877462	1
18	1872252	Chr18:1872252	18	1877628	Chr18:1877628	0.969728
18	1872252	Chr18:1872252	18	1880774	Chr18:1880774	1
18	1872252	Chr18:1872252	18	1885409	Chr18:1885409	1
18	1872252	Chr18:1872252	18	1888274	Chr18:1888274	1
18	1872252	Chr18:1872252	18	1888338	Chr18:1888338	0.969728
18	1872252	Chr18:1872252	18	1888413	Chr18:1888413	0.969728
18	1872252	Chr18:1872252	18	1888527	Chr18:1888527	1
18	1872252	Chr18:1872252	18	1908033	Chr18:1908033	0.969728
18	1872252	Chr18:1872252	18	1909468	Chr18:1909468	0.969728
18	1872252	Chr18:1872252	18	1910857	Chr18:1910857	0.969728
18	1872252	Chr18:1872252	18	1911617	Chr18:1911617	0.915125
18	1872252	Chr18:1872252	18	1911667	Chr18:1911667	0.941423
18	1872252	Chr18:1872252	18	1913148	Chr18:1913148	0.941423
18	1872252	Chr18:1872252	18	1913154	Chr18:1913154	0.941423
18	1872252	Chr18:1872252	18	1913167	Chr18:1913167	0.941423
18	1872252	Chr18:1872252	18	1913352	Chr18:1913352	0.969728
18	1872252	Chr18:1872252	18	1913542	Chr18:1913542	0.969728
18	1872252	Chr18:1872252	18	1913600	Chr18:1913600	0.941423
18	1872252	Chr18:1872252	18	1913867	Chr18:1913867	0.969728
18	1872252	Chr18:1872252	18	1917258	Chr18:1917258	0.941423
18	1872252	Chr18:1872252	18	1917286	Chr18:1917286	0.915125
18	1872252	Chr18:1872252	18	1917290	Chr18:1917290	0.915125
18	1872252	Chr18:1872252	18	1917302	Chr18:1917302	0.969728
18	1872252	Chr18:1872252	18	1917624	Chr18:1917624	0.969728
18	1872252	Chr18:1872252	18	1917680	Chr18:1917680	0.941423
18	1872252	Chr18:1872252	18	1917784	Chr18:1917784	0.969728
18	1872252	Chr18:1872252	18	1918299	Chr18:1918299	0.941423
18	1872252	Chr18:1872252	18	1918754	Chr18:1918754	0.969728
18	1872252	Chr18:1872252	18	1919106	Chr18:1919106	0.969728
18	1872252	Chr18:1872252	18	1925198	Chr18:1925198	0.969728
18	1872252	Chr18:1872252	18	1926745	Chr18:1926745	0.855544
18	1872252	Chr18:1872252	18	1955325	Chr18:1955325	0.855544

## Sheet: Haplotype_Chr18_LD0.8
			S18_1772818	S18_1772867	S18_1772879	S18_1772955	S18_1774194	S18_1774610	S18_1789287	S18_1789479	S18_1790060	S18_1800676	S18_1806305	S18_1808442	S18_1815833	S18_1822062	S18_1822130	S18_1822541	S18_1822854	S18_1825466	S18_1825573	S18_1825581	S18_1825680	S18_1825846	S18_1825864	S18_1825922	S18_1825944	S18_1825968	S18_1826027	S18_1826574	S18_1826600	S18_1826657	S18_1826831	S18_1826932	S18_1827112	S18_1827175	S18_1827185	S18_1827239	S18_1827399	S18_1827407	S18_1827432	S18_1827507	S18_1829917	S18_1830088	S18_1835529	S18_1835755	S18_1835784	S18_1836180	S18_1837246
Material	Phenotype		C/T	T/C	G/A	A/C	A/G	A/G	A/G	C/G	G/A	G/T	A/T	A/G	C/G	G/A	T/G	A/C	A/T	A/G	G/T	G/T	T/C	A/G	C/T	A/G	T/G	C/A	T/C	C/A	A/G	G/T	A/T	A/G	T/A	C/T	A/T	A/G	G/A	C/T	C/T	G/A	A/T	C/T	A/C	C/A	A/C	T/C	A/C
	IBS 333	IBS 327	1772818	1772867	1772879	1772955	1774194	1774610	1789287	1789479	1790060	1800676	1806305	1808442	1815833	1822062	1822130	1822541	1822854	1825466	1825573	1825581	1825680	1825846	1825864	1825922	1825944	1825968	1826027	1826574	1826600	1826657	1826831	1826932	1827112	1827175	1827185	1827239	1827399	1827407	1827432	1827507	1829917	1830088	1835529	1835755	1835784	1836180	1837246
Embrapa 48	1	1	C	T	G	C	A	A	A	C	G	G	A	A	C	G	T	A	A	A	G	G	T	A	T	A	T	C	T	C	A	G	A	A	T	C	A	A	G	C	C	G	A	C	A	C	A	T	A
Paraná	1	1	C	T	G	C	A	A	A	C	G	G	A	A	C	G	T	A	A	A	G	G	T	A	T	A	T	C	T	C	A	G	A	A	T	C	A	A	G	C	C	G	A	C	A	C	A	T	A
BRSGO 8360	2	1	C	T	G	C	A	A	A	C	G	G	A	A	C	G	T	A	A	A	G	G	T	A	T	A	T	C	T	C	A	G	A	A	T	C	A	A	G	C	C	G	A	C	A	C	A	T	A
BRSGO Chapadões	1	1	C	T	G	C	A	A	A	C	G	G	A	A	C	G	T	A	A	A	G	G	T	A	T	A	T	C	T	C	A	G	A	A	T	C	A	A	G	C	C	G	A	C	A	C	A	T	A
BMX Potencia	1	1	C	T	G	C	A	A	A	C	G	G	A	A	C	G	T	A	A	A	G	G	T	A	T	A	T	C	T	C	A	G	A	A	T	C	A	A	G	C	C	G	A	C	A	C	A	T	A
BRSGO Mineiros RR	2	1	T	C	A	A	G	G	G	G	A	T	T	G	S	A	G	C	T	G	T	T	C	G	C	G	G	A	C	A	R	T	W	G	A	T	T	R	A	T	T	A	T	T	C	A	C	C	M
BRSMG 752S	2	1	T	C	A	A	G	G	G	G	A	T	T	G	S	A	G	C	T	G	T	T	C	G	C	G	G	A	C	A	R	T	T	G	A	T	T	G	A	T	T	A	T	T	C	A	C	C	M
BRS 133	2	1	T	C	A	A	G	G	G	G	A	T	T	G	S	A	G	C	T	R	T	T	C	G	C	G	G	A	C	A	R	T	T	G	A	T	T	R	A	T	T	A	T	T	C	A	C	C	M
BRS Invernada	2	1	C	T	G	C	A	A	A	C	G	G	A	A	C	G	T	A	A	A	G	G	T	A	T	A	T	C	T	C	A	G	A	A	T	C	A	A	G	C	C	G	A	C	A	C	A	T	A
CD206	2	1	T	C	A	A	G	G	G	G	A	T	T	G	S	A	G	C	T	G	T	T	C	G	C	R	G	A	C	M	R	T	T	G	A	T	T	R	A	T	T	A	T	T	C	A	C	C	M
IAC 100	1	1	C	T	G	C	A	A	A	C	G	G	A	A	C	G	T	A	A	A	G	G	T	A	T	A	T	C	T	C	A	G	A	A	T	C	A	A	G	C	C	G	A	C	A	C	A	T	A
CNS (PI 548445)	1	1	Y	Y	R	M	R	R	R	S	R	K	W	R	C	G	T	A	A	R	K	K	Y	R	Y	R	K	M	Y	M	R	K	W	R	W	Y	W	R	R	Y	Y	R	W	Y	M	M	M	Y	M
CD201	2	2	T	C	A	A	G	G	R	G	A	T	T	G	S	A	G	C	T	G	T	T	C	G	C	G	G	A	C	A	G	T	T	G	A	T	T	G	A	T	T	A	T	T	C	A	C	C	M
MG/BR 46 (Conquista)	1	2	C	T	G	C	A	A	A	C	G	G	A	A	C	G	T	A	A	A	G	G	T	A	T	A	T	C	T	C	A	G	A	A	T	C	A	A	G	C	C	G	A	C	A	C	A	T	A
BMX Turbo	1	2	T	C	A	A	G	G	G	G	A	T	T	G	S	A	G	C	T	G	T	T	C	G	C	G	G	A	C	M	R	T	W	G	A	T	T	G	A	T	T	A	T	T	C	A	C	C	M
BRSMG 68 [Vencedora]	2	2	T	C	A	A	G	G	G	G	A	T	T	G	S	A	G	C	T	G	T	T	C	G	C	G	G	A	C	A	G	T	T	G	A	T	T	R	A	T	T	A	T	T	C	A	C	C	M
BRS 317	1	2	C	T	G	C	A	A	A	C	G	G	A	A	C	G	T	A	A	A	G	G	T	A	T	A	T	C	T	C	A	G	A	A	T	C	A	A	G	C	C	G	A	C	A	C	A	T	A
BRS 8160RR	1	2	C	T	G	M	A	A	A	C	G	G	A	A	C	G	T	A	A	A	G	G	T	A	T	A	T	C	T	C	A	G	A	A	T	C	A	A	G	C	C	G	A	C	A	C	A	T	A
BRS Sambaíba	4	2	T	C	A	A	G	G	G	G	A	T	T	G	S	A	G	C	T	G	T	T	C	G	C	G	G	A	C	A	R	T	T	G	A	T	T	G	A	T	T	A	T	T	C	A	C	C	M
BRSMT Uirapuru	5	2	T	C	A	A	G	G	G	G	A	T	T	G	S	A	G	C	T	G	T	T	C	G	C	G	G	A	C	A	R	T	T	G	A	T	T	G	A	T	T	A	T	T	C	A	C	C	M
BRSMT Pintado	1	3	C	T	G	C	A	A	A	C	G	G	A	A	C	G	T	A	A	A	G	G	T	A	T	A	T	C	T	C	A	G	A	A	T	C	A	A	G	C	C	G	A	C	A	C	A	T	A
BRSMG 810C	2	3	C	T	G	C	A	A	A	C	G	G	A	A	C	G	T	A	A	A	G	G	T	A	T	A	T	C	T	C	A	G	A	A	T	C	A	A	G	C	C	R	A	C	A	C	A	T	A
BRS 360RR	1	4	C	T	G	C	A	A	A	C	G	G	A	A	C	G	T	A	A	A	G	G	T	A	T	A	T	C	T	C	A	G	A	A	T	C	A	A	G	C	C	G	A	C	A	C	A	T	A
Santa Rosa	5	3	T	C	A	A	G	G	R	G	A	T	T	G	S	A	G	C	T	G	K	T	C	G	C	G	G	A	C	A	R	T	T	G	A	T	T	G	A	T	T	A	T	T	C	A	C	C	M
BRS 255RR	4	3	T	C	A	A	G	G	G	G	A	T	T	G	S	A	G	C	T	G	T	T	C	G	C	G	G	A	C	M	R	T	T	G	A	T	T	R	A	T	T	A	T	T	C	A	C	C	M
CD219 RR	4	3	T	C	A	A	G	G	G	G	A	T	T	G	S	A	G	C	T	G	T	T	C	G	C	G	G	A	C	A	R	T	T	G	A	T	T	G	A	T	T	A	T	T	C	A	C	C	M
Emgopa 301	5	4	T	C	A	A	G	G	G	G	A	T	T	G	S	A	G	C	T	G	T	T	C	G	C	G	G	A	C	A	G	T	T	G	A	T	T	G	A	T	T	A	T	T	C	A	C	C	M
BRS Tracajá	4	4	T	C	A	A	G	G	G	G	A	T	T	G	S	A	G	C	T	R	T	T	C	G	C	G	G	A	C	M	R	T	T	G	A	T	T	R	A	T	T	R	T	T	C	A	C	C	M
CD215	4	4	C	T	G	C	A	A	A	C	G	G	A	A	C	G	T	A	A	A	G	G	T	R	Y	A	T	C	T	C	A	G	A	A	T	C	A	A	G	C	C	G	A	C	A	C	A	T	A
PI 587885	4	4	C	T	G	C	A	A	A	C	G	G	A	A	C	G	T	A	A	A	G	G	T	A	T	A	T	C	T	C	A	G	A	A	T	C	A	A	G	C	C	G	A	Y	A	C	A	T	A
PI 587886	5	4	C	T	G	C	A	A	A	C	G	G	A	A	C	G	T	A	A	A	G	G	T	A	T	A	T	C	T	C	A	G	A	A	T	C	A	A	G	C	C	G	A	C	A	C	A	T	A
[truncated: 83 more columns]
