# Supplementary material for: Genome-Wide Association Studies and QTL Mapping Reveal a New Locus Associated with Resistance to Bacterial Pustule Caused by Xanthomonas citri pv. glycines in Soybean
Source: Plants (Basel). 2024 Sep 5;13(17):2484. doi: 10.3390/plants13172484 (PMC11397087; doi:10.3390/plants13172484)
Supplement: Supplementary file 1 [file plants-13-02484-s001.zip › Supplementary Table S9_SNP effect.xlsx]

## Sheet: Gene model
Supplementary Table S9. Gene annotation and SNP effect.
	Gene model	Functional annotation	Chr	Physical location*	Database ID
	Glyma.06g310100	Alpha/beta-Hydrolases superfamily protein	6	49867416 - 49867416	AT1G68620.1
	Glyma.06g310200	Peptidase S24/S26A/S26B/S26C family protein	6	49870537 - 49873394	AT1G52600.1
	Glyma.06g310300	Late embryogenesis abundant protein, group 1 protein	6	49877027 - 49878432	AT1G32560.1
	Glyma.06g310400	Zinc ion binding protein	6	49880338 - 49884322	AT2G44580.1
	Glyma.06g310500	DNA replication helicase, putative	6	49885349 - 49910175	AT1G08840.1
	Glyma.06g310600	RING/U-box superfamily protein	6	49910728 - 49913310	AT5G17600.1
	Glyma.06g310700	Nodulin MtN21 /EamA-like transporter family protein	6	49925281 - 49929008	AT5G07050.1
	Glyma.06g310800	Cytochrome P450, family 78, subfamily A, polypeptide 5	6	49935880 - 49942031	AT1G13710.1
	Glyma.06g310900	Starch branching enzyme 2.2	6	49949188 - 49955052	AT5G03650.1
	Glyma.06g311000	NB-ARC domain-containing disease resistance protein	6	49960875 - 49965249	AT3G07040.1
	Glyma.18G024100	Autophagy-like protein	18	1775337 - 1782747	AT2G40316.1
	Glyma.18G024200	P-loop containing nucleoside triphosphate hydrolases superfamily protein	18	1784471 - 1789898	AT5G05450.1
	Glyma.18G024300	Glycosyl hydrolase family 85	18	1795058 - 1802363	AT5G05460.1
	Glyma.18G024400	Lateral organ boundaries (LOB) domain family protein	18	1810774 - 1811757	AT2G30130.1
	Glyma.18G024500	Regulation of protein serine/threonine phosphatase activity	18	1817936 - 1818124	GO:0016311
	Glyma.18G024600	Encodes Ferritin 4	18	1821793 - 1824932	AT2G40300.1
	Glyma.18G024700	Histidine acid phosphatase family protein	18	1830711 - 1836149	AT1G09870.1
	Glyma.18g024800	Eukaryotic translation initiation factor 2 subunit 1	18	1837350 - 1840832	AT2G40290.1
	Glyma.18g024900	S-adenosyl-L-methionine-dependent methyltransferases superfamily protein	18	1842961 - 1845296	AT2G40280.1
	Glyma.18g025000	Glutaredoxin family protein	18	1848906 - 1850152	AT5G58530.1
	Glyma.18g025100	Leucine-rich repeat protein kinase family protein	18	1860326 - 1864865	AT4G18640.1
	Glyma.18g025200	Pollen Ole e 1 allergen and extensin family protein	18	1867287 - 1867811	AT5G05500.1
	Glyma.18g025300	Mad3/BUB1 homology region 1	18	1867985 - 1872347	AT5G05510.1
	Glyma.18g025400	Outer membrane OMP85 family protein	18	1871732 - 1876652	AT5G05520.1
	Glyma.18g025500	UDP-glucose pyrophosphorylase 3	18	1879117 - 1887759	AT3G56040.1
	Glyma.18g025600	LOB domain-containing protein	18	1893087 - 1894231	AT3G11090.1
	Glyma.18g025700	RING/U-box superfamily protein	18	1911249 - 1912730	AT3G10910.1
	Glyma.18g025800	basic helix-loop-helix (bHLH) DNA-binding superfamily protein	18	1921224 - 1923067	AT2G40200.1
	Glyma.18g025900	Uncharacterized protein	18	1928283 - 1930668	AT3G56010.1
	Glyma.18g026000	Clathrin, heavy chain	18	1932330 - 1944829	AT3G11130.1
	Glyma.18g026100	Ribosomal protein L1p/L10e family	18	1946034 - 1948525	AT1G08360.1
	Glyma.18g026200	Plant protein of unknown function (DUF828)	18	1953183 - 1957001	AT3G55990.1
	*Physical location in chromosome 06 and 18 (Wm82.a2.v1)

## Sheet: Effect os SNPs_chr06
Chr 06
Regions		Modifications*	Glyma.06g310100	Glyma.06g310200	Glyma.06g310300	Glyma.06g310400	Glyma.06g310500	Glyma.06g310600	Glyma.06g310700	Glyma.06g310800	Glyma.06g310900	Glyma.06g311000
Non-coding		Upstream	5	3	3	0	3	0	0	1	0	3
		Downstream	2	2	3	1	0	0	1	12	12	12
	UTR	5' UTR	0	0	0	3	0	0	0	0	2	0
		5' UTR premature star gained	0	0	0	0	0	0	0	0	0	0
		3' UTR	0	1	0	0	0	0	0	0	6	5
Coding	Intron	Intron	0	0	0	0	2	0	0	4	4	0
		Splice region	0	0	0	0	0	0	0	0	0	0
	Exon	Nonsynonymous modification	0	0	0	0	0	0	0	0	0	2
		Stop-gained	0	0	0	0	0	0	0	0	0	0
		Synonymous modification	0	0	0	0	0	0	0	0	0	2
	SNP Impact	Low	0	0	0	0	0	0	0	0	0	2
		Moderate	0	0	0	0	0	0	0	0	0	2
		Modifier	7	6	6	4	5	0	1	17	41	20

## Sheet: Effect os SNPs_chr18
Chr 18
Regions		Modifications*	Glyma.18g024100	Glyma.18g024200	Glyma.18g024300	Glyma.18g024400	Glyma.18g024500	Glyma.18g024600	Glyma.18g024700	Glyma.18g024800	Glyma.18g024900	Glyma.18g025000	Glyma.18g025100	Glyma.18g025200	Glyma.18g025300	Glyma.18g025400	Glyma.18g025500	Glyma.18g025600	Glyma.18g025700	Glyma.18g025800	Glyma.18g025900	Glyma.18g026000	Glyma.18g026100	Glyma.18g026200
Non-coding		Upstream	0	1	1	1	1	0	21	5	9	4	3	6	5	12	1	4	3	2	0	0	0	0
		Downstream	6	1	1	2	4	24	9	10	3	0	4	12	6	4	4	0	13	10	2	0	0	0
	UTR	5' UTR	0	0	0	0	0	2	0	0	0	0	1	0	10	0	0	0	0	0	0	0	0	0
		5' UTR premature star gained	0	0	0	0	0	0	0	0	0	0	0	0	1	0	0	0	0	0	0	0	0	0
		3' UTR	0	0	0	0	0	0	3	0	0	0	2	0	0	0	0	0	0	0	0	0	0	0
Coding	Intron	Intron	0	1	1	0	0	2	0	4	2	0	4	0	1	2	1	0	0	0	0	0	0	1
		Splice region	0	0	0	0	0	0	0	0	1	0	0	0	0	0	0	0	0	0	0	0	0	0
	Exon	Nonsynonymous modification	0	0	0	0	0	0	0	0	3	2	2	0	0	0	0	0	1	0	0	0	0	0
		Stop-gained	0	0	0	0	0	0	0	0	0	0	0	0	0	0	0	0	0	0	0	0	0	0
		Synonymous modification	0	0	0	0	0	0	0	1	0	0	1	1	1	3	1	0	1	0	0	0	0	0
	SNP Impact	Low	0	0	0	0	0	0	0	1	1	0	1	1	2	3	1	0	1	0	0	0	0	0
		Moderate	0	0	0	0	0	0	0	0	3	2	2	0	0	0	0	0	1	0	0	0	0	0
		Modifier	6	3	3	3	5	28	33	19	13	4	14	18	22	18	8	4	16	12	2	0	0	1
